# Supplementary material for: Methyl 5-bromo-6-methyl­picolinate
Source: Acta Crystallogr Sect E Struct Rep Online. 2008 Dec 17;65(Pt 1):o134. doi: 10.1107/S1600536808042104 (PMC2968052; doi:10.1107/S1600536808042104)
Supplement: Supplementary file 2 [file e-65-0o134-Isup2.hkl]

# 
# h,k,l, Fc-squared, Fo-squared, sigma(Fo-squared) and status flag 
# 
data_I
_shelx_title ' L in P2(1)/c' 
_shelx_refln_list_code          4 
_shelx_F_calc_maximum      179.44 
_exptl_crystal_F_000       456.00 
_reflns_d_resolution_high  0.8311 
 
loop_ 
 _symmetry_equiv_pos_as_xyz 
 'x, y, z' 
 '-x, y+1/2, -z+1/2' 
 '-x, -y, -z' 
 'x, -y-1/2, z-1/2' 
 
_cell_length_a    18.5180 
_cell_length_b     4.1040 
_cell_length_c    12.4420 
_cell_angle_alpha  90.000 
_cell_angle_beta  109.520 
_cell_angle_gamma  90.000 
 
_shelx_F_squared_multiplier     1.000 
 
loop_ 
 _refln_index_h 
 _refln_index_k 
 _refln_index_l 
 _refln_F_squared_calc 
 _refln_F_squared_meas 
 _refln_F_squared_sigma 
 _refln_observed_status 
   1   0   0     4194.96     4918.36     82.95 o 
   2   0   0      119.89      124.96      8.06 o 
   3   0   0       15.26       27.27      9.09 o 
   4   0   0     9736.63     9474.42    208.67 o 
   5   0   0     3192.02     3429.69     36.28 o 
   6   0   0    16711.41    15119.45    310.60 o 
   7   0   0     6072.72     5886.64     54.32 o 
   8   0   0     2043.90     2284.88     40.01 o 
   9   0   0       65.32       65.05     24.03 o 
  10   0   0      880.48      868.83     35.04 o 
  11   0   0     3195.75     3292.38     60.43 o 
  12   0   0     3619.80     3391.37     69.82 o 
  13   0   0     2447.43     2326.95     68.65 o 
  14   0   0     1045.39      729.08     43.62 o 
  15   0   0     1011.00      919.49     65.20 o 
  16   0   0      103.45       76.24     58.65 o 
  17   0   0       41.97       97.72     62.64 o 
  18   0   0      736.46      765.80     76.70 o 
  19   0   0      439.27      408.28     79.97 o 
  20   0   0      300.70      444.78     77.66 o 
   1   1   0      339.00      376.63     14.25 o 
   2   1   0      528.87      631.98     18.47 o 
   3   1   0    27923.07    24233.52    378.89 o 
   4   1   0     1929.21     2272.20     33.03 o 
   5   1   0     1687.82     1775.21     31.86 o 
   6   1   0      226.14      244.89     20.81 o 
   7   1   0     1453.60     1571.94     35.24 o 
   8   1   0     1932.70     2195.20     41.98 o 
   9   1   0     3629.53     3845.21     56.24 o 
  10   1   0     1495.49     1500.40     46.26 o 
  11   1   0     1217.79     1083.99     52.27 o 
  12   1   0       22.08       70.47     37.17 o 
  13   1   0       95.32      128.81     44.82 o 
  14   1   0       75.02       18.54     49.83 o 
  15   1   0     1242.04     1305.23     70.26 o 
  16   1   0     1300.17     1341.38     78.72 o 
  17   1   0      369.31      432.78     73.49 o 
  18   1   0       75.91      144.13     68.40 o 
  19   1   0       76.58       11.90     74.14 o 
  20   1   0       14.65       65.97     75.88 o 
   0   2   0      613.19      530.01     25.56 o 
   1   2   0      485.41      412.45     28.43 o 
   2   2   0       35.00       22.19     18.23 o 
   3   2   0       20.20       24.79     19.62 o 
   4   2   0      303.75      357.16     26.02 o 
   5   2   0      738.00      820.08     33.30 o 
   6   2   0     1601.08     1903.11     42.34 o 
   7   2   0       22.51       74.36     27.28 o 
   8   2   0      578.83      608.96     37.65 o 
   9   2   0        4.63       62.73     32.55 o 
  10   2   0      235.36      268.91     40.47 o 
  11   2   0        6.64       17.78     42.66 o 
  12   2   0      346.67      446.42     49.14 o 
  13   2   0      155.58      243.02     50.67 o 
  14   2   0       10.05       63.48     52.98 o 
  15   2   0        7.27       31.43     58.16 o 
  16   2   0       33.23       92.89     62.15 o 
  17   2   0       15.60       44.10     67.17 o 
  18   2   0       21.39       42.48     68.92 o 
  19   2   0      145.40        4.79     72.95 o 
   1   3   0       39.41       23.11     39.03 o 
   2   3   0       18.57       62.39     33.23 o 
   3   3   0      224.58      198.53     33.87 o 
   4   3   0      355.97      416.53     36.24 o 
   5   3   0       50.73      100.10     32.70 o 
   6   3   0       34.77       30.50     35.34 o 
   7   3   0       74.09       64.19     39.49 o 
   8   3   0       87.88      163.37     40.13 o 
   9   3   0       13.69        0.00     42.36 o 
  10   3   0      130.11      161.48     46.33 o 
  11   3   0       22.56       22.66     49.34 o 
  12   3   0        1.13       16.64     49.90 o 
  13   3   0       19.91        3.72     51.23 o 
  14   3   0       11.52        5.13     53.05 o 
  15   3   0       61.18      108.96     55.40 o 
  16   3   0       33.59       20.16     59.47 o 
   0   4   0      458.59      326.77     51.51 o 
   1   4   0      369.33      336.76     56.94 o 
   2   4   0       69.90       47.86     47.86 o 
   3   4   0       13.22        7.25     45.04 o 
   4   4   0       34.69       14.28     41.18 o 
   5   4   0      207.77      260.17     41.36 o 
   6   4   0      308.05      349.37     44.80 o 
   7   4   0      130.47      132.29     43.01 o 
   8   4   0      149.34      122.72     45.48 o 
   9   4   0        1.22       10.64     42.79 o 
  10   4   0       60.86       72.09     44.00 o 
  11   4   0       46.61       85.49     45.32 o 
  12   4   0      160.56      180.67     45.22 o 
 -20   1   1      112.08       98.19     62.21 o 
 -19   1   1       27.61        0.00     61.34 o 
 -18   1   1      100.33       49.66     59.84 o 
 -17   1   1        3.18       48.29     53.17 o 
 -16   1   1      361.66      427.22     55.95 o 
 -15   1   1      433.07      427.26     52.26 o 
 -14   1   1      102.34       79.59     42.36 o 
 -13   1   1      418.02      355.84     43.27 o 
 -12   1   1        0.29       58.45     32.46 o 
 -11   1   1      994.34      973.70     41.23 o 
 -10   1   1      460.22      452.03     31.01 o 
  -9   1   1     2352.81     2331.86     46.12 o 
  -8   1   1     2486.04     2571.86     43.99 o 
  -7   1   1      286.03      305.97     23.31 o 
  -6   1   1       17.91       15.59     16.31 o 
  -5   1   1      246.71      278.55     18.14 o 
  -4   1   1      317.49      299.50     17.86 o 
  -3   1   1       59.72       57.47     14.12 o 
  -2   1   1    20991.64    18591.80     84.84 o 
  -1   1   1     2937.22     3248.86     39.86 o 
   0   1   1      132.32      153.55     34.35 o 
   1   1   1      319.68      315.05     16.03 o 
   2   1   1    12309.34    11061.48    245.52 o 
   3   1   1     3165.92     3389.30     36.19 o 
   4   1   1     1294.76     1339.20     26.86 o 
   5   1   1     2857.98     2828.26     39.06 o 
   6   1   1        0.48        8.52     18.75 o 
   7   1   1      467.74      505.18     27.91 o 
   8   1   1      378.42      412.41     29.14 o 
   9   1   1     1656.04     1665.71     44.62 o 
  10   1   1     2095.09     2068.21     52.76 o 
  11   1   1      610.73      602.98     43.74 o 
  12   1   1      211.33      277.07     44.29 o 
  13   1   1      843.48      784.86     55.57 o 
  14   1   1      723.27      704.91     58.78 o 
  15   1   1       37.68       94.31     56.15 o 
  16   1   1      442.37      559.53     69.19 o 
  17   1   1        1.97        7.66     66.69 o 
  18   1   1        0.55        9.69     70.16 o 
  19   1   1       37.80       81.82     72.97 o 
 -19   2   1      249.01      351.02     67.00 o 
 -18   2   1      511.27      398.95     70.19 o 
 -17   2   1      394.92      357.66     62.46 o 
 -16   2   1      126.11      163.52     60.90 o 
 -15   2   1        9.77        3.94     56.35 o 
 -14   2   1      451.92      439.56     58.31 o 
 -13   2   1     1314.01     1393.97     63.80 o 
 -12   2   1     1513.77     1638.26     60.67 o 
 -11   2   1     1020.95     1119.60     52.84 o 
 -10   2   1      310.06      342.79     40.48 o 
  -9   2   1        0.36        0.74     31.77 o 
  -8   2   1      866.61      810.06     40.41 o 
  -7   2   1     1715.76     1675.68     44.07 o 
  -6   2   1     4174.74     4350.17     59.48 o 
  -5   2   1    10304.34    10975.22     85.52 o 
  -4   2   1      273.18      321.47     26.75 o 
  -3   2   1     1246.67     1161.48     34.62 o 
  -2   2   1      998.58      759.89     31.64 o 
  -1   2   1     5433.87     7079.38     75.13 o 
   0   2   1     2206.83     2368.01    616.53 o 
   1   2   1     4202.90     3883.57     55.82 o 
   2   2   1      945.92      895.29     31.98 o 
   3   2   1        3.63       14.54     20.60 o 
   4   2   1      109.44      102.21     22.57 o 
   5   2   1     3858.73     4090.30     54.17 o 
   6   2   1     2673.64     2870.06     52.00 o 
   7   2   1     2736.67     2660.31     54.53 o 
   8   2   1      946.26      935.51     40.69 o 
   9   2   1        2.21        0.87     33.84 o 
  10   2   1      764.03      821.79     47.75 o 
  11   2   1      613.15      553.30     50.35 o 
  12   2   1      115.80      118.41     46.90 o 
  13   2   1     1083.07     1193.02     65.24 o 
  14   2   1      434.58      512.66     57.97 o 
  15   2   1      119.48      133.99     61.75 o 
  16   2   1        8.26       10.19     60.65 o 
  17   2   1      271.15      229.64     66.88 o 
  18   2   1      182.64      266.78     68.63 o 
 -17   3   1      105.65       65.23     65.23 o 
 -16   3   1      192.76      220.70     64.69 o 
 -15   3   1      206.89      227.30     60.85 o 
 -14   3   1      235.25      332.30     59.86 o 
 -13   3   1       50.95       66.07     56.82 o 
 -12   3   1       12.24       45.57     51.59 o 
 -11   3   1       91.62       45.82     52.30 o 
 -10   3   1      936.34      977.59     60.49 o 
  -9   3   1      798.75      895.94     54.69 o 
  -8   3   1     1305.75     1496.22     59.32 o 
  -7   3   1      444.00      476.57     46.31 o 
  -6   3   1      310.74      281.74     41.94 o 
  -5   3   1      121.89      108.19     38.99 o 
  -4   3   1      677.27      641.95     44.52 o 
  -3   3   1     2267.16     1713.86     55.87 o 
  -2   3   1     1633.17     1825.37     56.64 o 
  -1   3   1      429.68      513.23     50.03 o 
   0   3   1       28.90       32.77     28.23 o 
   1   3   1      231.54      186.51     32.74 o 
   2   3   1     1292.32     1310.25     51.28 o 
   3   3   1     1683.48     1907.49     53.23 o 
   4   3   1     2092.88     1996.66     55.06 o 
   5   3   1      136.88      125.89     35.47 o 
   6   3   1       27.89       22.87     35.16 o 
   7   3   1       95.18      119.98     38.26 o 
   8   3   1      985.38     1003.44     51.87 o 
   9   3   1      191.83      244.47     44.49 o 
  10   3   1     1049.97      983.49     57.67 o 
  11   3   1      547.14      471.07     54.36 o 
  12   3   1        5.10       10.68     51.58 o 
  13   3   1       54.81       32.01     51.12 o 
  14   3   1      213.05      219.91     55.20 o 
  15   3   1      170.22      182.72     56.89 o 
  16   3   1      173.28      175.80     58.72 o 
 -12   4   1       44.94       31.13     56.01 o 
 -11   4   1       70.19       81.18     53.25 o 
 -10   4   1       13.30       73.75     52.00 o 
  -9   4   1       25.10       11.26     51.51 o 
  -8   4   1        0.64       23.35     50.00 o 
  -7   4   1       78.46      136.72     50.17 o 
  -6   4   1      164.46      161.19     51.72 o 
  -5   4   1       99.54      162.51     48.26 o 
  -4   4   1       95.10      161.10     48.08 o 
  -3   4   1        2.07        4.90     44.74 o 
  -2   4   1        6.59       60.10     52.48 o 
  -1   4   1       96.18      203.29     57.99 o 
   0   4   1      431.99      434.85     76.75 o 
   1   4   1      191.64      154.88     49.32 o 
   2   4   1        2.99       38.71     43.43 o 
   3   4   1        4.83       57.10     45.74 o 
   4   4   1       13.56       24.62     45.33 o 
   5   4   1      117.63      146.02     44.75 o 
   6   4   1       67.89       65.68     42.32 o 
   7   4   1      266.60      218.90     45.01 o 
   8   4   1       37.45       33.79     40.88 o 
   9   4   1        5.24       12.70     43.61 o 
  10   4   1        6.86       44.53     44.53 o 
  11   4   1       78.96       41.30     44.55 o 
 -21   0   2        3.89       95.59     72.77 o 
 -20   0   2      220.52      333.16     70.63 o 
 -19   0   2      895.12      939.53     77.66 o 
 -18   0   2     1049.29     1054.53     72.59 o 
 -17   0   2      511.30      500.77     61.23 o 
 -16   0   2       83.53      118.31     50.29 o 
 -15   0   2        5.90       58.75     43.35 o 
 -14   0   2      293.47      202.35     37.76 o 
 -13   0   2     4011.16     4202.18     67.44 o 
 -12   0   2     2273.07     2054.81     49.70 o 
 -11   0   2     4454.13     4776.35     61.46 o 
 -10   0   2     4557.31     4793.82     56.61 o 
  -9   0   2     3146.30     3326.88     44.85 o 
  -8   0   2     2550.78     2636.48     37.49 o 
  -7   0   2     5026.59     4880.11     46.30 o 
  -6   0   2    12714.21    12389.80     66.34 o 
  -5   0   2     2396.71     2877.57     31.96 o 
  -4   0   2      639.72      774.76     19.08 o 
  -3   0   2      312.64      401.90     15.61 o 
  -2   0   2      334.85      426.89     16.24 o 
  -1   0   2      423.47      552.92     15.92 o 
   0   0   2    32197.52    30567.11    428.60 o 
   1   0   2    15342.24    14930.19    243.65 o 
   2   0   2      241.88      262.53     12.26 o 
   3   0   2     3356.12     3375.65     31.56 o 
   4   0   2     2759.30     2866.70     31.58 o 
   5   0   2     5645.21     6062.54     48.35 o 
   6   0   2     3105.38     3083.69     40.04 o 
   7   0   2     2980.64     2904.06     41.65 o 
   8   0   2     5503.61     5708.42     60.12 o 
   9   0   2      323.77      299.15     29.73 o 
  10   0   2      115.51       93.42     30.34 o 
  11   0   2      601.64      582.57     41.65 o 
  12   0   2     4196.82     4282.95     72.91 o 
  13   0   2     1897.02     1853.92     64.11 o 
  14   0   2     1768.48     1787.82     69.06 o 
  15   0   2       36.00       54.16     54.47 o 
  16   0   2      564.00      394.33     63.90 o 
  17   0   2        5.40       59.11     63.50 o 
  18   0   2      575.96      584.43     75.98 o 
  19   0   2      233.28      215.84     73.57 o 
 -21   1   2      206.90      242.65     64.22 o 
 -20   1   2       53.52       41.73     61.25 o 
 -19   1   2       49.17       39.34     62.29 o 
 -18   1   2       11.55      119.52     56.09 o 
 -17   1   2       36.25       24.08     55.00 o 
 -16   1   2      995.24     1085.07     61.99 o 
 -15   1   2     1009.66      844.96     56.52 o 
 -14   1   2     1067.17     1050.26     54.19 o 
 -13   1   2      637.32      653.90     44.94 o 
 -12   1   2      171.84      168.77     35.48 o 
 -11   1   2      531.99      510.53     35.72 o 
 -10   1   2     1755.17     1662.60     41.88 o 
  -9   1   2     2434.06     2185.81     44.79 o 
  -8   1   2     4411.49     4693.56     54.82 o 
  -7   1   2     2664.25     2668.92     42.39 o 
  -6   1   2      122.16       92.71     19.53 o 
  -5   1   2      362.83      338.88     20.88 o 
  -4   1   2     3127.07     3050.75     40.43 o 
  -3   1   2    20021.33    18717.34     93.45 o 
  -2   1   2    10015.59     9178.46     67.90 o 
  -1   1   2       88.72      105.50     17.84 o 
   0   1   2       74.28       58.96     11.41 o 
   1   1   2     1703.93     1779.92     30.45 o 
   2   1   2     3380.64     3395.91     38.39 o 
   3   1   2     7440.56     7334.29     54.68 o 
   4   1   2     3944.06     3868.66     42.63 o 
   5   1   2     2760.60     2765.83     40.84 o 
   6   1   2      438.38      484.13     25.59 o 
   7   1   2     1742.72     1840.90     40.73 o 
   8   1   2     1818.57     1862.40     45.20 o 
   9   1   2     2626.27     2575.47     54.55 o 
  10   1   2     1146.16     1189.62     47.15 o 
  11   1   2      915.49      986.42     49.08 o 
  12   1   2       16.37       14.30     42.43 o 
  13   1   2      393.02      327.30     52.03 o 
  14   1   2        6.17       44.83     52.28 o 
  15   1   2      487.56      520.33     65.98 o 
  16   1   2      459.15      460.70     70.45 o 
  17   1   2      271.37      263.74     71.29 o 
  18   1   2        8.74       77.48     68.37 o 
  19   1   2       51.62      184.30     70.35 o 
 -19   2   2      118.62       71.70     68.83 o 
 -18   2   2       69.39       20.58     63.54 o 
 -17   2   2       12.04       26.98     61.71 o 
 -16   2   2       44.66       94.77     57.50 o 
 -15   2   2       33.87      153.14     52.84 o 
 -14   2   2       27.93       11.93     49.65 o 
 -13   2   2        1.96       24.35     44.91 o 
 -12   2   2      152.37      201.80     41.80 o 
 -11   2   2      301.33      334.13     43.48 o 
 -10   2   2       17.41       36.73     34.43 o 
  -9   2   2       66.26       31.71     32.78 o 
  -8   2   2       20.27       20.55     30.84 o 
  -7   2   2       68.00       82.42     28.99 o 
  -6   2   2      572.81      628.96     32.97 o 
  -5   2   2     2837.80     2834.46     52.42 o 
  -4   2   2      106.35       91.80     27.04 o 
  -3   2   2      267.16      194.77     28.16 o 
  -2   2   2      123.90      140.63     26.95 o 
  -1   2   2      498.28      563.32     33.73 o 
   0   2   2      347.16      336.10    104.70 o 
   1   2   2      246.76      277.83     26.40 o 
   2   2   2      864.05      833.30     32.63 o 
   3   2   2        0.68        1.87     22.74 o 
   4   2   2      401.68      406.04     27.17 o 
   5   2   2       32.89       52.53     24.97 o 
   6   2   2      649.60      647.72     35.17 o 
   7   2   2      110.45      122.85     31.72 o 
   8   2   2       65.40       68.96     34.48 o 
   9   2   2       38.47       27.52     36.64 o 
  10   2   2      537.64      510.48     45.93 o 
  11   2   2       14.11        7.36     43.28 o 
  12   2   2        1.58       48.13     48.13 o 
  13   2   2      240.57      292.97     56.63 o 
  14   2   2       23.10       44.65     56.78 o 
  15   2   2        8.38       50.14     61.68 o 
  16   2   2        6.54        8.76     61.66 o 
  17   2   2       28.19       14.88     64.95 o 
 -17   3   2       18.66       34.47     62.99 o 
 -16   3   2       44.61       88.69     61.92 o 
 -15   3   2       26.56       78.77     60.42 o 
 -14   3   2        5.38       12.29     58.49 o 
 -13   3   2        6.54       47.35     54.72 o 
 -12   3   2        0.05       28.95     53.05 o 
 -11   3   2        5.75       45.78     48.82 o 
 -10   3   2      157.57      122.85     48.25 o 
  -9   3   2       36.46       29.69     45.07 o 
  -8   3   2        1.71       42.72     42.72 o 
  -7   3   2      571.62      596.77     48.51 o 
  -6   3   2       22.74       40.00     39.85 o 
  -5   3   2      216.54      236.26     40.84 o 
  -4   3   2      244.46      281.73     41.77 o 
  -3   3   2      450.66      592.95     39.85 o 
  -2   3   2       21.51       42.60     42.60 o 
  -1   3   2       12.64       12.84     44.51 o 
   0   3   2        9.90       11.25     27.85 o 
   1   3   2       23.77       74.74     32.36 o 
   2   3   2       94.16       75.97     37.07 o 
   3   3   2      265.89      244.32     39.79 o 
   4   3   2      164.84      183.90     37.10 o 
   5   3   2       11.74       13.90     36.97 o 
   6   3   2        0.24       10.34     36.32 o 
   7   3   2        7.52       39.53     39.53 o 
   8   3   2      292.87      331.02     44.54 o 
   9   3   2      152.38      229.55     45.00 o 
  10   3   2        3.89       32.25     46.03 o 
  11   3   2        3.29       17.39     49.24 o 
  12   3   2        3.10       45.80     49.99 o 
  13   3   2       13.62       52.59     52.59 o 
  14   3   2        0.31       31.82     55.34 o 
  15   3   2       34.91       64.07     54.48 o 
 -12   4   2      113.64      137.06     54.60 o 
 -11   4   2       30.39       16.76     54.41 o 
 -10   4   2      100.84       65.07     55.84 o 
  -9   4   2       10.95        0.00     51.03 o 
  -8   4   2      173.60       90.07     53.27 o 
  -7   4   2      277.56      200.40     54.54 o 
  -6   4   2      193.99      194.53     53.26 o 
  -5   4   2      176.24      203.41     49.91 o 
  -4   4   2       61.16       94.75     49.85 o 
  -3   4   2        1.21       21.44     48.73 o 
  -2   4   2       16.68      124.54     55.47 o 
  -1   4   2      195.98      282.12     59.81 o 
   0   4   2      360.70      350.42     37.77 o 
   1   4   2      238.48      202.34     43.97 o 
   2   4   2      154.54      124.83     44.80 o 
   3   4   2        0.57       51.16     48.01 o 
   4   4   2       10.06      119.74     45.90 o 
   5   4   2      171.87      215.73     47.66 o 
   6   4   2      400.10      357.60     50.21 o 
   7   4   2       40.65       83.65     46.11 o 
   8   4   2       43.01        2.22     45.61 o 
   9   4   2       42.26       33.79     45.87 o 
  10   4   2        4.57        8.69     45.10 o 
 -21   1   3      172.13      195.36     66.55 o 
 -20   1   3      122.26       18.88     65.99 o 
 -19   1   3        7.02       83.32     61.24 o 
 -18   1   3        0.26        8.11     57.10 o 
 -17   1   3       68.50      158.17     52.98 o 
 -16   1   3      228.41      306.54     51.12 o 
 -15   1   3      903.01      842.05     54.99 o 
 -14   1   3      592.23      567.66     47.36 o 
 -13   1   3       71.32       56.47     37.24 o 
 -12   1   3      356.32      376.12     36.74 o 
 -11   1   3      857.57      785.86     40.10 o 
 -10   1   3     1550.08     1398.33     41.72 o 
  -9   1   3     1892.52     1650.94     41.97 o 
  -8   1   3     5644.85     5730.58     62.28 o 
  -7   1   3       21.58       45.77     21.78 o 
  -6   1   3      377.76      402.49     24.49 o 
  -5   1   3      639.38      610.53     26.25 o 
  -4   1   3     1569.08     1475.01     34.15 o 
  -3   1   3     1918.47     1744.08     35.35 o 
  -2   1   3     5055.50     5022.07     54.18 o 
  -1   1   3     1373.67     1566.56     33.31 o 
   0   1   3      446.56      457.34     16.36 o 
   1   1   3      760.63      840.18     26.34 o 
   2   1   3      924.59      920.79     26.80 o 
   3   1   3     3682.09     3688.94     44.38 o 
   4   1   3     1292.94     1178.87     30.87 o 
   5   1   3       89.21      107.99     20.02 o 
   6   1   3      191.42      190.02     25.71 o 
   7   1   3      669.65      749.47     34.07 o 
   8   1   3      128.72      105.24     31.35 o 
   9   1   3       43.02       13.60     34.00 o 
  10   1   3     1350.91     1410.78     53.69 o 
  11   1   3      467.13      456.24     47.81 o 
  12   1   3      229.23      258.85     49.92 o 
  13   1   3       46.19       57.02     50.67 o 
  14   1   3      394.54      402.93     61.61 o 
  15   1   3       27.49       83.95     60.03 o 
  16   1   3      212.98      173.87     68.99 o 
  17   1   3       99.37      105.80     70.05 o 
  18   1   3        1.70       29.15     69.55 o 
 -20   2   3       25.16       44.90     66.12 o 
 -19   2   3      198.61       88.53     70.46 o 
 -18   2   3      528.52      461.90     66.91 o 
 -17   2   3      314.37      346.37     63.22 o 
 -16   2   3       31.09       16.26     58.84 o 
 -15   2   3       48.40       31.93     52.80 o 
 -14   2   3      412.81      379.50     55.65 o 
 -13   2   3      894.19      913.87     56.00 o 
 -12   2   3     1546.63     1618.17     60.16 o 
 -11   2   3     1898.92     1950.07     61.59 o 
 -10   2   3       87.48        6.25     38.76 o 
  -9   2   3       26.10        0.00     34.85 o 
  -8   2   3      613.97      605.36     38.24 o 
  -7   2   3      779.25      616.40     40.05 o 
  -6   2   3     2420.57     2381.24     52.78 o 
  -5   2   3     7818.67     7863.78     82.61 o 
  -4   2   3     1495.48     1378.50     42.08 o 
  -3   2   3        4.68       35.66     26.68 o 
  -2   2   3      688.16      711.84     36.49 o 
  -1   2   3     1658.14     1906.16     46.00 o 
   0   2   3     4812.29     4758.71    962.13 o 
   1   2   3     4820.43     4472.29     61.88 o 
   2   2   3     1233.87     1070.35     39.41 o 
   3   2   3      182.40      124.28     28.26 o 
   4   2   3      403.58      419.71     31.90 o 
   5   2   3     1135.46     1224.93     40.99 o 
   6   2   3     1957.78     1977.87     50.93 o 
   7   2   3     3238.56     3355.25     62.37 o 
   8   2   3     1274.36     1232.10     51.21 o 
   9   2   3      134.34      129.27     41.68 o 
  10   2   3      621.83      571.31     50.84 o 
  11   2   3     1003.18      954.92     57.83 o 
  12   2   3      187.42      298.52     54.62 o 
  13   2   3      551.78      476.33     62.72 o 
  14   2   3      296.14      338.62     63.68 o 
  15   2   3       19.49      115.48     60.77 o 
  16   2   3       16.56       13.29     60.69 o 
  17   2   3      127.62       22.21     65.43 o 
 -17   3   3       98.01        4.28     62.72 o 
 -16   3   3      341.03      330.91     64.36 o 
 -15   3   3      378.86      373.83     64.13 o 
 -14   3   3      333.75      257.21     63.11 o 
 -13   3   3       30.61       92.00     55.96 o 
 -12   3   3        0.01       42.96     52.55 o 
 -11   3   3      135.50      157.83     52.30 o 
 -10   3   3      278.26      405.02     50.45 o 
  -9   3   3      999.47     1109.15     58.13 o 
  -8   3   3     1645.54     1760.96     64.60 o 
  -7   3   3      592.98      590.21     50.36 o 
  -6   3   3       18.28       49.27     41.75 o 
  -5   3   3      813.03      752.23     50.39 o 
  -4   3   3      466.31      443.58     44.36 o 
  -3   3   3     1574.81     1480.65     56.72 o 
  -2   3   3     1565.05     1831.42     59.49 o 
  -1   3   3      208.48      306.80     44.43 o 
   0   3   3       74.58       56.80     47.06 o 
   1   3   3      153.96      163.08     36.68 o 
   2   3   3      642.32      716.87     46.03 o 
   3   3   3     1070.29     1240.42     51.06 o 
   4   3   3     1766.24     1741.13     59.68 o 
   5   3   3      535.66      519.53     46.61 o 
   6   3   3        0.58       18.54     39.78 o 
   7   3   3      182.31      233.61     42.00 o 
   8   3   3      608.79      618.83     52.21 o 
   9   3   3      178.27      215.50     48.95 o 
  10   3   3      206.78      206.02     50.63 o 
  11   3   3      393.90      318.42     55.20 o 
  12   3   3       25.47       53.65     53.65 o 
  13   3   3       20.52       24.08     54.01 o 
  14   3   3       76.40       43.50     57.21 o 
 -13   4   3       38.94       56.09     56.09 o 
 -12   4   3      107.27      163.35     51.75 o 
 -11   4   3      174.08      205.70     55.45 o 
 -10   4   3       62.22       70.50     55.45 o 
  -9   4   3       30.04       55.01     52.62 o 
  -8   4   3       83.07      130.31     51.77 o 
  -7   4   3        8.90       47.57     50.35 o 
  -6   4   3      127.74      115.65     52.41 o 
  -5   4   3      123.50      139.92     50.57 o 
  -4   4   3       89.56       29.44     51.99 o 
  -3   4   3       34.85      112.91     50.88 o 
  -2   4   3       50.36        2.60     54.06 o 
  -1   4   3      108.27      155.69     53.39 o 
   0   4   3      229.43      234.78     79.95 o 
   1   4   3      191.72      187.72     43.27 o 
   2   4   3       22.67       28.38     44.82 o 
   3   4   3        2.15        9.23     48.03 o 
   4   4   3       17.79       79.51     49.52 o 
   5   4   3       46.81       65.64     49.06 o 
   6   4   3       17.25       49.93     45.91 o 
   7   4   3       56.79       15.42     49.13 o 
   8   4   3      130.74       83.29     49.51 o 
   9   4   3        6.45       14.76     46.60 o 
  10   4   3        3.34       36.51     46.51 o 
 -22   0   4       70.16       27.27     72.00 o 
 -21   0   4       46.21       53.97     70.09 o 
 -20   0   4       75.60       97.96     67.01 o 
 -19   0   4      332.41      344.12     69.31 o 
 -18   0   4      873.36      887.56     69.44 o 
 -17   0   4      928.95      902.59     62.95 o 
 -16   0   4     1143.54     1171.72     62.06 o 
 -15   0   4      193.49      204.08     44.45 o 
 -14   0   4      299.14      208.27     35.53 o 
 -13   0   4     1324.55     1281.22     48.22 o 
 -12   0   4     3353.77     3176.51     57.39 o 
 -11   0   4     3217.12     3091.50     53.70 o 
 -10   0   4     8371.86     8301.36     73.40 o 
  -9   0   4      325.15      349.44     26.06 o 
  -8   0   4     2138.49     2155.43     39.27 o 
  -7   0   4     4595.78     4417.33     49.43 o 
  -6   0   4     9073.62     9218.74     68.76 o 
  -5   0   4     7751.96     7787.77     64.46 o 
  -4   0   4    13255.23    12797.97     81.02 o 
  -3   0   4       27.53       47.44     17.52 o 
  -2   0   4     1855.85     1863.30     34.55 o 
  -1   0   4    15679.53    15245.82     84.25 o 
   0   0   4     6820.80     7085.44     92.95 o 
   1   0   4     6603.77     6773.23     53.90 o 
   2   0   4    11388.94    11351.14     68.49 o 
   3   0   4        8.26        6.55     16.17 o 
   4   0   4     1229.19     1254.82     30.42 o 
   5   0   4     9441.75     9508.27     70.83 o 
   6   0   4     4222.21     4106.22     52.52 o 
   7   0   4      462.69      399.06     31.29 o 
   8   0   4     2724.16     2871.07     53.08 o 
   9   0   4      147.86      207.93     34.05 o 
  10   0   4      202.43      126.75     38.88 o 
  11   0   4      798.76      917.22     47.08 o 
  12   0   4     1223.48     1154.08     59.20 o 
  13   0   4      403.12      383.41     57.09 o 
  14   0   4      429.29      392.89     62.84 o 
  15   0   4      125.36      249.55     61.55 o 
  16   0   4       15.38       23.96     65.09 o 
  17   0   4      132.25       87.39     68.29 o 
  18   0   4      242.82      182.43     70.91 o 
 -21   1   4      306.19      222.75     67.49 o 
 -20   1   4      262.21      135.03     66.92 o 
 -19   1   4      145.24       58.32     62.80 o 
 -18   1   4       77.38       88.13     59.59 o 
 -17   1   4      133.65      154.03     58.39 o 
 -16   1   4      448.09      496.94     55.05 o 
 -15   1   4      911.79      931.98     57.70 o 
 -14   1   4     1040.62      998.18     54.62 o 
 -13   1   4     1800.00     1750.01     57.12 o 
 -12   1   4      260.41      324.24     38.36 o 
 -11   1   4      744.95      818.29     42.05 o 
 -10   1   4     1426.98     1329.41     44.38 o 
  -9   1   4     2606.73     2588.90     50.23 o 
  -8   1   4     2082.29     1896.75     44.92 o 
  -7   1   4     3987.16     4349.70     56.42 o 
  -6   1   4      190.29      262.24     24.67 o 
  -5   1   4      387.09      359.17     26.53 o 
  -4   1   4     3179.40     2828.13     45.87 o 
  -3   1   4     3054.43     2671.79     44.82 o 
  -2   1   4     2885.76     2827.09     44.58 o 
  -1   1   4     7107.84     7522.94     67.44 o 
   0   1   4       36.85       26.46     14.18 o 
   1   1   4      565.53      598.67     25.03 o 
   2   1   4     4645.86     4840.17     54.04 o 
   3   1   4     1693.19     1618.30     36.48 o 
   4   1   4      745.99      647.21     29.37 o 
   5   1   4     3585.53     3685.83     53.40 o 
   6   1   4      493.20      559.17     32.64 o 
   7   1   4       84.93       44.17     30.98 o 
   8   1   4     1287.34     1328.21     48.22 o 
   9   1   4     1306.82     1228.76     51.66 o 
  10   1   4      749.62      775.38     52.27 o 
  11   1   4      914.42      996.56     57.33 o 
  12   1   4      114.99      152.56     51.28 o 
  13   1   4       57.26       30.11     57.26 o 
  14   1   4      283.82      181.49     62.63 o 
  15   1   4      334.15      143.49     68.83 o 
  16   1   4      101.62      259.29     66.85 o 
  17   1   4       84.82       76.83     71.96 o 
 -20   2   4        0.18       42.10     65.65 o 
 -19   2   4       11.29       63.06     64.69 o 
 -18   2   4       82.63       32.34     62.69 o 
 -17   2   4      115.56        2.84     60.79 o 
 -16   2   4      141.55       81.25     58.70 o 
 -15   2   4       32.61       84.57     52.36 o 
 -14   2   4      142.35       87.88     52.25 o 
 -13   2   4       54.69       20.27     46.98 o 
 -12   2   4       41.52       37.03     43.93 o 
 -11   2   4      169.82      236.43     41.75 o 
 -10   2   4      158.07      148.40     40.06 o 
  -9   2   4       15.08       16.14     34.89 o 
  -8   2   4       25.86       11.15     34.08 o 
  -7   2   4      257.16      235.66     36.49 o 
  -6   2   4      573.97      560.41     39.96 o 
  -5   2   4      314.80      350.75     34.01 o 
  -4   2   4      401.57      345.71     33.13 o 
  -3   2   4       83.41      165.95     27.37 o 
  -2   2   4      108.61      162.36     29.12 o 
  -1   2   4      246.14      256.62     33.46 o 
   0   2   4       59.60       82.69     30.45 o 
   1   2   4        7.41       46.69     26.51 o 
   2   2   4      866.92      859.61     39.37 o 
   3   2   4      281.42      247.15     32.10 o 
   4   2   4      107.81      129.06     31.52 o 
   5   2   4      204.85      191.90     34.34 o 
   6   2   4      141.18      191.58     34.46 o 
   7   2   4      344.65      367.40     41.52 o 
   8   2   4      113.53       94.85     42.68 o 
   9   2   4        1.26       89.51     40.93 o 
  10   2   4       54.69       74.66     45.73 o 
  11   2   4       51.48       18.13     51.33 o 
  12   2   4        4.25       95.47     53.60 o 
  13   2   4       42.28       21.73     59.91 o 
  14   2   4       42.29       92.29     57.09 o 
  15   2   4       27.93        7.30     62.76 o 
  16   2   4        0.15       54.64     59.94 o 
 -17   3   4        2.01       60.17     60.17 o 
 -16   3   4       93.23       75.15     61.06 o 
 -15   3   4       84.63       94.74     59.99 o 
 -14   3   4        4.60       23.04     56.30 o 
 -13   3   4        0.41       14.44     55.03 o 
 -12   3   4        4.75       36.87     50.74 o 
 -11   3   4       65.48       92.47     51.93 o 
 -10   3   4       69.17       84.95     49.72 o 
  -9   3   4       31.64        4.74     47.55 o 
  -8   3   4       11.50       50.25     44.63 o 
  -7   3   4      117.10      146.89     46.13 o 
  -6   3   4        5.18       46.00     42.01 o 
  -5   3   4      171.48      228.27     42.58 o 
  -4   3   4       61.14       63.82     41.13 o 
  -3   3   4       76.70       41.95     41.27 o 
  -2   3   4      150.31      190.96     42.38 o 
  -1   3   4        2.09       10.34     41.19 o 
   0   3   4        6.13       27.49     27.49 o 
   1   3   4       29.70       12.95     36.39 o 
   2   3   4       21.00       88.29     39.07 o 
   3   3   4      199.53      200.67     43.36 o 
   4   3   4       54.07       13.33     44.01 o 
   5   3   4       46.04        2.25     43.50 o 
   6   3   4       38.59       60.56     44.95 o 
   7   3   4       11.04        6.85     45.96 o 
   8   3   4       89.21       52.82     50.43 o 
   9   3   4      147.82      183.20     52.13 o 
  10   3   4        2.55       11.17     50.21 o 
  11   3   4       19.54      150.71     52.02 o 
  12   3   4        8.61       59.20     53.25 o 
  13   3   4        0.06        6.51     53.49 o 
 -12   4   4       92.24       86.43     53.94 o 
 -11   4   4       48.34       80.51     52.32 o 
 -10   4   4      128.07       51.30     54.10 o 
  -9   4   4       18.36       64.21     52.00 o 
  -8   4   4       89.63       85.24     51.82 o 
  -7   4   4      189.54      148.25     52.76 o 
  -6   4   4      222.39      167.48     54.92 o 
  -5   4   4      313.95      234.65     52.47 o 
  -4   4   4      153.24      194.96     49.47 o 
  -3   4   4       16.91       34.18     48.99 o 
  -2   4   4       58.40       28.14     48.83 o 
  -1   4   4      109.99      200.70     51.25 o 
   0   4   4      268.40      227.94     33.38 o 
   1   4   4      179.16      109.57     44.15 o 
   2   4   4       99.43       12.95     48.71 o 
   3   4   4       19.34       15.98     50.36 o 
   4   4   4        1.24      101.90     47.85 o 
   5   4   4      166.22      106.62     52.72 o 
   6   4   4      326.29      375.78     54.38 o 
   7   4   4       50.22       30.82     50.98 o 
   8   4   4       17.49        1.23     47.65 o 
 -21   1   5      117.39       23.92     65.68 o 
 -20   1   5      118.88      145.89     64.36 o 
 -19   1   5        4.06       62.03     62.03 o 
 -18   1   5        0.17       46.28     57.02 o 
 -17   1   5       68.87      124.73     53.43 o 
 -16   1   5      344.22      393.73     55.27 o 
 -15   1   5      329.53      432.31     49.80 o 
 -14   1   5      446.73      350.53     50.60 o 
 -13   1   5      231.01      279.47     42.29 o 
 -12   1   5       87.50       78.85     37.31 o 
 -11   1   5      193.32      208.18     35.69 o 
 -10   1   5     1240.02     1291.96     45.13 o 
  -9   1   5     1131.92     1169.68     41.62 o 
  -8   1   5      957.67      998.33     38.06 o 
  -7   1   5      579.85      600.41     32.69 o 
  -6   1   5      451.28      455.54     29.55 o 
  -5   1   5      315.00      329.88     27.43 o 
  -4   1   5      402.01      325.68     27.27 o 
  -3   1   5     2206.33     2063.55     43.55 o 
  -2   1   5     4448.82     4455.80     56.81 o 
  -1   1   5      552.75      524.17     29.27 o 
   0   1   5      874.51      860.83     23.16 o 
   1   1   5      234.21      257.10     24.90 o 
   2   1   5     1048.67     1079.66     34.95 o 
   3   1   5     2031.19     2157.42     45.86 o 
   4   1   5     2514.58     2496.06     49.92 o 
   5   1   5      148.95      150.30     29.42 o 
   6   1   5      210.92      238.52     33.79 o 
   7   1   5       44.19       77.85     33.81 o 
   8   1   5      508.35      490.07     43.69 o 
   9   1   5      567.61      564.61     48.77 o 
  10   1   5      566.52      629.66     53.82 o 
  11   1   5      144.72      144.28     52.83 o 
  12   1   5       37.53       89.33     56.34 o 
  13   1   5       79.46       18.32     61.00 o 
  14   1   5       72.51      162.75     64.29 o 
  15   1   5       57.09       27.99     68.77 o 
  16   1   5       93.64      142.10     70.82 o 
 -20   2   5       63.76      109.53     64.50 o 
 -19   2   5      265.18      293.76     67.47 o 
 -18   2   5      513.91      564.59     69.38 o 
 -17   2   5      459.69      445.29     67.06 o 
 -16   2   5      119.71      151.21     59.12 o 
 -15   2   5       50.07       46.63     57.73 o 
 -14   2   5      242.47      287.87     56.02 o 
 -13   2   5     1231.33     1275.65     65.01 o 
 -12   2   5     1230.19     1246.92     61.22 o 
 -11   2   5     1552.76     1463.30     61.42 o 
 -10   2   5      658.26      674.80     48.09 o 
  -9   2   5      132.96       68.77     39.18 o 
  -8   2   5      805.87      762.75     47.09 o 
  -7   2   5     2196.01     2226.84     56.28 o 
  -6   2   5     2259.31     2212.63     56.56 o 
  -5   2   5     2830.91     2667.15     56.79 o 
  -4   2   5      567.74      494.39     36.28 o 
  -3   2   5      248.04      187.06     33.42 o 
  -2   2   5      648.05      684.08     39.43 o 
  -1   2   5     1117.74     1057.69     45.31 o 
   0   2   5     2623.47     2491.78    108.13 o 
   1   2   5     3500.97     3435.42     62.29 o 
   2   2   5      196.57      196.02     33.66 o 
   3   2   5      271.60      284.13     34.87 o 
   4   2   5      115.01      140.58     34.45 o 
   5   2   5      785.40      766.81     44.94 o 
   6   2   5     1029.70     1041.51     51.55 o 
   7   2   5     1014.88     1109.75     54.98 o 
   8   2   5      260.72      169.87     48.56 o 
   9   2   5      313.52      386.57     51.27 o 
  10   2   5       12.00       49.40     52.48 o 
  11   2   5      181.17      133.43     56.15 o 
  12   2   5      301.95      305.07     58.74 o 
  13   2   5      380.54      261.50     65.97 o 
  14   2   5      127.74       96.69     63.46 o 
  15   2   5       50.25        7.35     63.32 o 
 -17   3   5       33.53       26.65     60.09 o 
 -16   3   5      259.80      177.91     62.13 o 
 -15   3   5      389.31      409.20     62.37 o 
 -14   3   5      390.31      391.52     62.44 o 
 -13   3   5       93.02        0.00     57.79 o 
 -12   3   5       17.15       27.05     54.55 o 
 -11   3   5      143.52      143.00     52.63 o 
 -10   3   5      403.24      393.20     56.99 o 
  -9   3   5      379.42      368.46     52.96 o 
  -8   3   5     1141.57     1123.83     60.79 o 
  -7   3   5      662.46      697.91     52.92 o 
  -6   3   5      187.47      180.92     45.27 o 
  -5   3   5      254.41      203.44     45.84 o 
  -4   3   5     1046.89     1010.86     53.28 o 
  -3   3   5     1136.55     1151.15     54.90 o 
  -2   3   5     1224.78     1323.58     56.72 o 
  -1   3   5      197.23      303.41     45.93 o 
   0   3   5       77.35       97.17     32.88 o 
   1   3   5       49.60      105.43     40.95 o 
   2   3   5      264.88      279.23     46.24 o 
   3   3   5      709.39      712.83     52.79 o 
   4   3   5      989.39     1013.20     59.12 o 
   5   3   5      341.39      382.14     50.52 o 
   6   3   5      225.53      307.35     50.76 o 
   7   3   5       54.93       51.73     50.29 o 
   8   3   5      428.81      364.02     57.71 o 
   9   3   5      380.33      363.47     56.77 o 
  10   3   5      162.85      118.38     58.12 o 
  11   3   5       33.44      136.64     53.89 o 
  12   3   5       47.80       35.44     56.33 o 
 -12   4   5       39.76       98.34     50.72 o 
 -11   4   5      158.80      143.22     53.97 o 
 -10   4   5       73.66      137.84     50.72 o 
  -9   4   5        0.50       50.91     50.66 o 
  -8   4   5       62.73        1.31     50.71 o 
  -7   4   5       69.42       29.35     49.35 o 
  -6   4   5       21.01       12.68     47.75 o 
  -5   4   5       72.23       74.13     46.09 o 
  -4   4   5       63.15        1.20     48.54 o 
  -3   4   5       79.51      151.27     47.26 o 
  -2   4   5        0.40       60.05     47.91 o 
  -1   4   5       87.50      151.94     47.86 o 
   0   4   5      142.44      135.23     33.26 o 
   1   4   5      179.78      161.81     45.82 o 
   2   4   5       59.47       90.84     44.27 o 
   3   4   5        7.58       48.79     48.79 o 
   4   4   5       40.92       62.45     51.04 o 
   5   4   5       57.07       96.00     50.36 o 
   6   4   5       25.82       62.95     50.64 o 
   7   4   5       16.60       98.87     47.94 o 
 -22   0   6      145.06      166.84     65.76 o 
 -21   0   6       36.37       79.93     64.39 o 
 -20   0   6      235.51      200.54     64.28 o 
 -19   0   6      289.60      363.05     63.21 o 
 -18   0   6      838.36      813.87     68.16 o 
 -17   0   6      994.45     1030.37     61.08 o 
 -16   0   6      430.01      362.23     51.60 o 
 -15   0   6       73.89       74.59     41.44 o 
 -14   0   6      445.84      463.94     41.25 o 
 -13   0   6     1973.71     1976.03     54.92 o 
 -12   0   6     2940.93     2823.95     58.57 o 
 -11   0   6     3077.15     2925.12     53.87 o 
 -10   0   6     1364.32     1271.97     41.41 o 
  -9   0   6       15.09       24.07     24.66 o 
  -8   0   6      550.25      519.10     31.16 o 
  -7   0   6     4372.83     4155.52     57.05 o 
  -6   0   6     2337.57     2117.58     42.86 o 
  -5   0   6     1320.03     1201.09     36.82 o 
  -4   0   6    11068.21    10409.48     85.22 o 
  -3   0   6      214.38      224.46     25.36 o 
  -2   0   6      378.35      416.65     26.67 o 
  -1   0   6     2532.41     2345.15     43.18 o 
   0   0   6     6054.66     5679.62     44.02 o 
   1   0   6     1565.54     1406.50     36.94 o 
   2   0   6     4600.01     4482.52     56.72 o 
   3   0   6      403.84      396.35     30.38 o 
   4   0   6        2.31       25.90     25.90 o 
   5   0   6      972.94      962.09     38.01 o 
   6   0   6     2647.80     2570.19     54.63 o 
   7   0   6     1535.93     1533.82     51.84 o 
   8   0   6     1681.36     1683.27     58.38 o 
   9   0   6      328.44      308.71     46.76 o 
  10   0   6       61.01       40.22     49.34 o 
  11   0   6     1083.64      931.42     65.45 o 
  12   0   6     1107.39     1036.97     69.78 o 
  13   0   6      136.55      110.40     64.93 o 
  14   0   6      318.49      388.23     70.91 o 
  15   0   6       32.47        6.25     68.30 o 
  16   0   6       16.93       45.93     70.57 o 
 -21   1   6      154.01       87.87     63.86 o 
 -20   1   6      418.07      338.91     68.53 o 
 -19   1   6      210.11      319.34     61.36 o 
 -18   1   6        0.46       38.42     57.55 o 
 -17   1   6      159.94      170.45     58.89 o 
 -16   1   6      435.15      431.01     59.64 o 
 -15   1   6      861.60      848.64     58.54 o 
 -14   1   6      921.18     1097.11     53.86 o 
 -13   1   6      656.31      735.05     50.17 o 
 -12   1   6      140.13       79.22     41.04 o 
 -11   1   6      170.24      175.82     37.47 o 
 -10   1   6     1635.72     1605.13     52.42 o 
  -9   1   6     2686.53     2718.40     56.41 o 
  -8   1   6     1756.43     1801.11     49.51 o 
  -7   1   6     2790.24     2732.89     55.96 o 
  -6   1   6      147.04      146.31     29.43 o 
  -5   1   6      886.82      846.30     35.84 o 
  -4   1   6     2934.75     2676.72     52.28 o 
  -3   1   6     2467.30     2219.98     45.69 o 
  -2   1   6      978.57      807.12     35.92 o 
  -1   1   6     4310.31     4548.41     61.59 o 
   0   1   6      165.95      174.31     20.09 o 
   1   1   6      194.07      188.21     29.05 o 
   2   1   6     1632.52     1751.44     43.64 o 
   3   1   6     3184.51     3397.49     57.69 o 
   4   1   6      990.72      955.60     42.09 o 
   5   1   6     1024.95     1046.68     46.49 o 
   6   1   6       13.39        9.82     35.80 o 
   7   1   6        2.04       18.43     39.31 o 
   8   1   6      502.77      482.99     49.78 o 
   9   1   6      842.81      883.62     58.18 o 
  10   1   6      157.15      295.29     55.02 o 
  11   1   6      297.27      290.05     60.72 o 
  12   1   6       73.50      101.38     61.87 o 
  13   1   6       26.63      108.31     62.96 o 
  14   1   6      184.16      120.44     70.53 o 
  15   1   6      265.88      262.22     69.60 o 
 -20   2   6        1.60       22.24     62.54 o 
 -19   2   6       11.26       35.66     62.69 o 
 -18   2   6        4.49       42.42     64.02 o 
 -17   2   6       91.22      122.38     59.72 o 
 -16   2   6      144.36       60.27     58.53 o 
 -15   2   6        0.60       21.04     53.69 o 
 -14   2   6       32.79       46.26     50.91 o 
 -13   2   6       57.91      119.28     49.13 o 
 -12   2   6      185.55      227.73     49.41 o 
 -11   2   6        3.73       38.13     42.88 o 
 -10   2   6      141.87      129.17     42.90 o 
  -9   2   6      235.06      154.32     42.78 o 
  -8   2   6        6.38       30.54     37.60 o 
  -7   2   6       76.82       47.94     37.47 o 
  -6   2   6      574.27      432.35     41.75 o 
  -5   2   6      195.87      150.60     35.55 o 
  -4   2   6      241.24      257.24     35.68 o 
  -3   2   6      209.50      197.26     35.99 o 
  -2   2   6      195.18      145.05     37.71 o 
  -1   2   6      477.32      525.86     40.64 o 
   0   2   6       72.02        7.82     58.56 o 
   1   2   6       14.25        7.53     34.70 o 
   2   2   6      211.52      186.16     38.59 o 
   3   2   6       10.15       16.54     37.69 o 
   4   2   6       24.42        0.94     38.47 o 
   5   2   6       31.46       60.25     40.33 o 
   6   2   6      368.27      328.28     48.69 o 
   7   2   6       57.75       13.79     47.26 o 
   8   2   6       44.06       82.12     51.14 o 
   9   2   6        6.85       73.79     51.67 o 
  10   2   6        0.77       76.26     55.04 o 
  11   2   6        0.64       59.62     59.62 o 
  12   2   6       51.77      105.54     59.15 o 
  13   2   6        0.50       62.77     62.77 o 
  14   2   6        0.49        1.49     61.91 o 
 -17   3   6        1.24      108.55     56.42 o 
 -16   3   6       31.34       16.56     59.62 o 
 -15   3   6       67.17      228.05     55.71 o 
 -14   3   6       39.02       57.95     55.25 o 
 -13   3   6        1.17       50.20     53.68 o 
 -12   3   6        2.56        0.00     51.96 o 
 -11   3   6        5.79       61.01     51.51 o 
 -10   3   6       38.77       17.44     48.96 o 
  -9   3   6       11.14       31.77     48.20 o 
  -8   3   6      239.14      217.55     49.30 o 
  -7   3   6      177.43      174.71     46.39 o 
  -6   3   6       32.21        2.35     45.38 o 
  -5   3   6       45.26       21.52     43.52 o 
  -4   3   6       64.87       98.14     42.50 o 
  -3   3   6      104.77      120.40     44.37 o 
  -2   3   6      189.05      194.09     46.25 o 
  -1   3   6       28.87       16.90     44.79 o 
   0   3   6       37.25       71.03     30.67 o 
   1   3   6        5.20       82.19     40.77 o 
   2   3   6       17.06       46.15     46.15 o 
   3   3   6       68.99      106.60     47.12 o 
   4   3   6       68.90       94.37     50.81 o 
   5   3   6       14.44       40.69     48.69 o 
   6   3   6       13.22       19.27     51.50 o 
   7   3   6       16.88       82.30     52.20 o 
   8   3   6      104.72       96.67     55.43 o 
   9   3   6        1.08       30.83     54.24 o 
  10   3   6        0.59        2.71     54.76 o 
  11   3   6       19.14       21.35     55.83 o 
 -11   4   6       52.73       42.63     51.44 o 
 -10   4   6       56.57       28.25     51.37 o 
  -9   4   6        1.87       25.93     48.86 o 
  -8   4   6       47.04       16.05     47.79 o 
  -7   4   6       42.44        8.56     46.87 o 
  -6   4   6       84.39       54.69     48.47 o 
  -5   4   6      338.07      248.81     50.13 o 
  -4   4   6      146.84      104.69     47.47 o 
  -3   4   6        2.24       39.46     45.86 o 
  -2   4   6       28.74       31.30     48.39 o 
  -1   4   6       79.22      106.07     51.51 o 
   0   4   6      121.28       70.57     34.34 o 
   1   4   6      137.17      128.18     45.60 o 
   2   4   6       60.15       80.08     44.95 o 
   3   4   6        8.12       48.98     48.98 o 
   4   4   6        5.13       14.47     48.49 o 
   5   4   6       48.95       20.81     50.63 o 
 -21   1   7       88.91      119.31     62.19 o 
 -20   1   7      145.69       51.21     66.55 o 
 -19   1   7       75.86       35.76     62.67 o 
 -18   1   7        8.99        2.77     56.73 o 
 -17   1   7       19.40       50.12     55.30 o 
 -16   1   7      168.23      144.20     56.13 o 
 -15   1   7      678.88      704.77     56.94 o 
 -14   1   7      184.06      209.84     48.07 o 
 -13   1   7      697.82      779.47     51.35 o 
 -12   1   7      245.76      232.55     44.26 o 
 -11   1   7      674.19      690.42     48.22 o 
 -10   1   7      863.01      965.84     46.93 o 
  -9   1   7     1907.65     1890.83     54.45 o 
  -8   1   7      414.13      427.70     37.84 o 
  -7   1   7       25.72       19.31     31.34 o 
  -6   1   7      504.19      538.52     36.54 o 
  -5   1   7      300.86      251.83     33.62 o 
  -4   1   7      793.07      667.08     39.06 o 
  -3   1   7      495.11      443.28     34.58 o 
  -2   1   7     1964.53     2038.30     48.81 o 
  -1   1   7      340.84      359.46     34.68 o 
   0   1   7        8.94       60.75     20.55 o 
   1   1   7        1.21       21.16     31.59 o 
   2   1   7      586.09      544.80     39.64 o 
   3   1   7     1120.03     1216.00     46.20 o 
   4   1   7      152.25      163.90     37.64 o 
   5   1   7       60.93       77.16     38.27 o 
   6   1   7      124.65      142.49     41.78 o 
   7   1   7       30.35        3.32     44.39 o 
   8   1   7        5.83      109.85     46.12 o 
   9   1   7      486.93      473.06     59.58 o 
  10   1   7      380.87      352.12     62.51 o 
  11   1   7       30.92      110.41     60.88 o 
  12   1   7      118.00      190.48     67.29 o 
  13   1   7       13.01       77.18     65.02 o 
  14   1   7       16.47       20.75     67.74 o 
 -19   2   7      148.91      202.11     63.05 o 
 -18   2   7      457.17      477.20     67.52 o 
 -17   2   7      305.31      202.92     64.48 o 
 -16   2   7      228.30      201.09     61.09 o 
 -15   2   7       24.28       28.00     56.32 o 
 -14   2   7      181.77      271.41     55.30 o 
 -13   2   7      564.82      551.54     60.66 o 
 -12   2   7     1022.04      966.02     60.23 o 
 -11   2   7      351.00      348.96     50.00 o 
 -10   2   7      790.40      856.67     54.31 o 
  -9   2   7      868.54      982.38     52.33 o 
  -8   2   7      200.81      239.18     43.43 o 
  -7   2   7     1436.34     1370.75     53.74 o 
  -6   2   7     2092.06     2152.01     60.76 o 
  -5   2   7     1803.45     1754.68     56.58 o 
  -4   2   7      698.53      622.05     45.54 o 
  -3   2   7      249.60      258.82     40.54 o 
  -2   2   7       66.15      112.75     37.42 o 
  -1   2   7      723.92      743.73     46.44 o 
   0   2   7     1584.35     1413.96     69.17 o 
   1   2   7     1847.38     1715.91     59.75 o 
   2   2   7      587.75      601.17     46.02 o 
   3   2   7      277.70      219.68     44.16 o 
   4   2   7        3.15       39.03     42.52 o 
   5   2   7      517.72      549.88     52.65 o 
   6   2   7     1750.72     1669.08     69.65 o 
   7   2   7      663.05      662.35     62.00 o 
   8   2   7       16.04      106.79     53.39 o 
   9   2   7       81.25       79.75     58.69 o 
  10   2   7        1.48       59.37     59.37 o 
  11   2   7       42.75       27.81     61.95 o 
  12   2   7      163.44      184.61     65.69 o 
 -16   3   7      164.37      143.58     58.85 o 
 -15   3   7      326.41      382.07     60.39 o 
 -14   3   7      289.33      295.23     59.43 o 
 -13   3   7      136.14       60.50     57.42 o 
 -12   3   7       37.65       58.29     50.58 o 
 -11   3   7       47.77       21.69     53.41 o 
 -10   3   7      620.50      660.67     57.32 o 
  -9   3   7      412.68      407.72     54.81 o 
  -8   3   7      207.32      223.48     49.89 o 
  -7   3   7      541.18      522.76     53.59 o 
  -6   3   7      141.73      161.86     47.59 o 
  -5   3   7       19.37        6.88     45.44 o 
  -4   3   7      377.09      350.13     49.64 o 
  -3   3   7     1047.70     1056.04     58.35 o 
  -2   3   7      673.60      642.73     55.56 o 
  -1   3   7      211.09      129.22     51.26 o 
   0   3   7       66.47       50.36     33.83 o 
   1   3   7       36.64       20.01     46.33 o 
   2   3   7      144.09      130.17     51.33 o 
   3   3   7      372.99      455.96     52.84 o 
   4   3   7      499.77      452.36     58.92 o 
   5   3   7       43.22        2.64     53.15 o 
   6   3   7      137.04      126.69     53.54 o 
   7   3   7       34.00      133.18     52.07 o 
   8   3   7      172.74      118.80     57.05 o 
   9   3   7      268.92      242.63     58.45 o 
 -10   4   7       82.39       53.90     46.89 o 
  -9   4   7        5.63       30.62     46.97 o 
  -8   4   7        4.60        1.13     46.98 o 
  -7   4   7       97.92      125.01     46.70 o 
  -6   4   7       89.17       42.90     45.85 o 
  -5   4   7       20.13       17.20     45.70 o 
  -4   4   7       36.62       78.55     45.75 o 
  -3   4   7       14.42        1.13     46.12 o 
  -2   4   7        0.07       47.81     47.81 o 
  -1   4   7       11.09       49.61     49.61 o 
   0   4   7       73.13      107.13     33.96 o 
   1   4   7      118.31      124.33     45.35 o 
   2   4   7       20.68       46.77     46.77 o 
   3   4   7       11.47       34.53     47.80 o 
 -21   0   8        7.11      105.01     57.70 o 
 -20   0   8       90.64       73.70     60.24 o 
 -19   0   8      438.37      536.89     61.86 o 
 -18   0   8      514.36      565.72     58.67 o 
 -17   0   8     1003.68     1100.21     60.26 o 
 -16   0   8       45.56       34.57     47.91 o 
 -15   0   8      228.08      232.27     46.53 o 
 -14   0   8      398.67      340.80     45.87 o 
 -13   0   8     2549.68     2466.33     64.35 o 
 -12   0   8     2619.90     2466.27     63.19 o 
 -11   0   8     3062.27     2923.16     63.11 o 
 -10   0   8     1542.87     1528.05     51.95 o 
  -9   0   8        7.61       17.23     34.31 o 
  -8   0   8       43.10       66.08     32.47 o 
  -7   0   8     2948.06     2837.04     60.96 o 
  -6   0   8     3023.16     2815.24     59.72 o 
  -5   0   8     1947.74     1712.95     51.30 o 
  -4   0   8     2832.78     2992.52     58.63 o 
  -3   0   8      515.83      497.40     36.87 o 
  -2   0   8      364.60      375.82     35.12 o 
  -1   0   8      551.02      461.27     38.53 o 
   0   0   8     3585.24     3438.84    124.70 o 
   1   0   8     6802.02     6444.29     80.16 o 
   2   0   8      323.50      376.13     36.64 o 
   3   0   8      145.26      188.07     35.20 o 
   4   0   8        2.26       30.56     36.85 o 
   5   0   8      348.31      382.03     43.53 o 
   6   0   8      451.31      421.17     50.14 o 
   7   0   8      927.95      971.97     59.49 o 
   8   0   8      548.97      539.60     57.36 o 
   9   0   8       17.13       82.00     55.98 o 
  10   0   8      108.32      125.40     60.17 o 
  11   0   8      186.76      172.29     65.15 o 
  12   0   8      444.96      358.62     70.21 o 
  13   0   8       32.92       45.86     67.00 o 
 -21   1   8      123.33      193.35     62.30 o 
 -20   1   8      289.39      216.68     65.35 o 
 -19   1   8       99.77       96.84     62.66 o 
 -18   1   8       18.94       15.29     60.09 o 
 -17   1   8        1.25       29.39     57.57 o 
 -16   1   8      733.95      884.93     64.83 o 
 -15   1   8      951.53     1169.08     64.01 o 
 -14   1   8      730.45      696.38     58.43 o 
 -13   1   8       53.30       65.36     46.47 o 
 -12   1   8       72.69       45.42     43.98 o 
 -11   1   8       74.46        8.32     42.91 o 
 -10   1   8     1232.59     1206.17     54.99 o 
  -9   1   8     1203.22     1150.07     51.93 o 
  -8   1   8     1335.94     1275.91     50.71 o 
  -7   1   8     1312.06     1304.18     51.19 o 
  -6   1   8      323.57      356.77     36.82 o 
  -5   1   8       92.89       62.78     34.06 o 
  -4   1   8      964.58      905.71     44.88 o 
  -3   1   8     1284.05     1218.80     48.41 o 
  -2   1   8     2057.96     1840.32     54.38 o 
  -1   1   8      707.15      693.20     44.42 o 
   0   1   8       24.63        1.36     34.22 o 
   1   1   8       30.45       62.65     34.73 o 
   2   1   8       19.39       11.65     37.29 o 
   3   1   8     1046.02     1041.99     50.95 o 
   4   1   8     2277.74     2377.02     67.63 o 
   5   1   8      520.39      589.52     49.68 o 
   6   1   8        2.02       48.31     48.31 o 
   7   1   8       22.97       46.30     52.39 o 
   8   1   8      135.92      134.27     56.73 o 
   9   1   8      472.37      571.61     64.40 o 
  10   1   8      148.75      202.83     63.65 o 
  11   1   8      147.89      101.67     67.16 o 
  12   1   8       39.91      144.05     68.65 o 
  13   1   8        7.00      135.80     67.24 o 
 -19   2   8       31.57       37.14     62.08 o 
 -18   2   8       62.54      134.30     60.60 o 
 -17   2   8       29.24       11.28     59.57 o 
 -16   2   8       58.07       64.84     57.70 o 
 -15   2   8        7.37        4.11     56.84 o 
 -14   2   8        5.61       29.99     52.86 o 
 -13   2   8       47.36       97.50     51.57 o 
 -12   2   8      217.66      212.80     53.28 o 
 -11   2   8       35.15       32.34     46.58 o 
 -10   2   8       11.24       26.77     46.45 o 
  -9   2   8      272.44      248.14     48.30 o 
  -8   2   8        0.26        5.52     41.43 o 
  -7   2   8      174.49      145.28     43.39 o 
  -6   2   8       13.61       25.64     41.06 o 
  -5   2   8      340.74      302.75     45.06 o 
  -4   2   8       66.25       52.48     40.97 o 
  -3   2   8        2.61       13.77     40.36 o 
  -2   2   8       27.07       22.39     41.37 o 
  -1   2   8       94.77      110.35     42.04 o 
   0   2   8      105.15      113.90     30.83 o 
   1   2   8       61.26      119.90     41.96 o 
   2   2   8      125.07       85.83     44.60 o 
   3   2   8        5.37       45.26     45.26 o 
   4   2   8       20.26       38.13     48.09 o 
   5   2   8       72.90       60.93     52.45 o 
   6   2   8      357.87      294.72     59.35 o 
   7   2   8      137.61       64.14     56.43 o 
   8   2   8        0.62       56.38     56.38 o 
   9   2   8        9.90       79.75     59.67 o 
  10   2   8        2.05       17.76     60.92 o 
  11   2   8        2.88      123.70     62.12 o 
 -16   3   8       47.34       11.72     56.58 o 
 -15   3   8       34.73       13.00     54.24 o 
 -14   3   8       28.51       16.97     54.88 o 
 -13   3   8        0.45        1.32     53.26 o 
 -12   3   8       48.57       28.25     53.37 o 
 -11   3   8        0.96       40.71     50.01 o 
 -10   3   8        7.89       50.77     50.77 o 
  -9   3   8       16.65       22.31     49.46 o 
  -8   3   8       34.05       55.05     47.33 o 
  -7   3   8      108.52      136.65     47.60 o 
  -6   3   8        5.95       19.08     46.06 o 
  -5   3   8       23.55       24.98     45.94 o 
  -4   3   8        6.69       48.22     48.22 o 
  -3   3   8       65.77       62.38     48.92 o 
  -2   3   8       55.90       40.12     49.01 o 
  -1   3   8        3.73        7.50     51.92 o 
   0   3   8        2.69       32.07     45.06 o 
   1   3   8        0.07       47.26     47.26 o 
   2   3   8        9.51       31.70     49.54 o 
   3   3   8        0.79        0.00     51.17 o 
   4   3   8       74.17      140.03     54.26 o 
   5   3   8       89.84      131.38     54.37 o 
   6   3   8       11.49        0.00     53.95 o 
   7   3   8        1.69       19.32     56.53 o 
   8   3   8       86.54      116.05     56.71 o 
  -9   4   8        2.55       59.85     43.06 o 
  -8   4   8       22.68       36.68     44.41 o 
  -7   4   8       60.63       75.35     42.90 o 
  -6   4   8       46.95       19.93     44.18 o 
  -5   4   8      188.02      182.59     43.72 o 
  -4   4   8       85.87      110.71     44.22 o 
  -3   4   8        0.22       55.86     43.18 o 
  -2   4   8        0.50       47.67     47.67 o 
  -1   4   8       66.42       42.88     50.27 o 
   0   4   8      104.12       76.40     34.15 o 
 -20   1   9       78.49       77.66     62.34 o 
 -19   1   9       68.09       15.54     59.92 o 
 -18   1   9       23.13        6.91     58.28 o 
 -17   1   9       67.53      170.19     56.68 o 
 -16   1   9        2.89      102.40     54.91 o 
 -15   1   9      379.39      430.69     58.80 o 
 -14   1   9      185.07      170.90     54.21 o 
 -13   1   9      146.17      196.40     48.11 o 
 -12   1   9      606.10      589.51     54.12 o 
 -11   1   9      171.55      156.89     45.44 o 
 -10   1   9      433.59      478.76     47.47 o 
  -9   1   9      524.39      500.22     47.44 o 
  -8   1   9      834.78      798.98     49.46 o 
  -7   1   9      146.21      122.70     41.28 o 
  -6   1   9       85.96       94.93     39.29 o 
  -5   1   9        0.48       12.03     36.41 o 
  -4   1   9      285.98      278.07     41.85 o 
  -3   1   9      333.00      382.32     41.49 o 
  -2   1   9      513.25      549.76     44.95 o 
  -1   1   9     1574.97     1551.42     57.35 o 
   0   1   9       67.51       87.11     38.77 o 
   1   1   9       58.15       54.19     39.57 o 
   2   1   9       89.12      160.12     43.04 o 
   3   1   9     1456.53     1558.74     64.14 o 
   4   1   9      161.38      206.99     49.81 o 
   5   1   9        5.42       22.35     50.09 o 
   6   1   9       99.97      188.67     52.77 o 
   7   1   9       18.36       19.24     55.97 o 
   8   1   9        1.46       30.24     60.50 o 
   9   1   9      107.06      111.31     67.47 o 
  10   1   9      204.52      165.90     64.79 o 
  11   1   9       14.39       23.66     66.56 o 
 -18   2   9      433.77      487.74     64.59 o 
 -17   2   9      449.35      366.70     64.70 o 
 -16   2   9      194.45      199.28     60.13 o 
 -15   2   9       47.66       90.51     55.96 o 
 -14   2   9      202.95      250.56     58.09 o 
 -13   2   9      383.31      337.25     58.54 o 
 -12   2   9      815.85      682.94     64.47 o 
 -11   2   9      387.20      437.29     53.68 o 
 -10   2   9      198.38      203.11     51.17 o 
  -9   2   9      383.54      298.25     51.00 o 
  -8   2   9       65.57      164.16     44.84 o 
  -7   2   9      499.82      559.42     50.16 o 
  -6   2   9      917.56      858.37     56.10 o 
  -5   2   9     1037.60      966.15     55.98 o 
  -4   2   9      853.59      922.65     54.61 o 
  -3   2   9       22.80        9.24     45.28 o 
  -2   2   9      204.29      209.00     47.23 o 
  -1   2   9      132.76      165.22     50.55 o 
   0   2   9      601.67      615.56     37.85 o 
   1   2   9      322.31      294.20     51.97 o 
   2   2   9      304.83      389.23     53.85 o 
   3   2   9      214.13      257.02     54.21 o 
   4   2   9        9.49       92.88     51.09 o 
   5   2   9       11.70       50.35     54.34 o 
   6   2   9      659.56      657.78     66.09 o 
   7   2   9      370.98      418.75     64.12 o 
   8   2   9       32.43      162.20     59.17 o 
   9   2   9       62.15       66.46     61.72 o 
 -15   3   9      189.66      136.66     54.53 o 
 -14   3   9      206.56      131.39     56.02 o 
 -13   3   9      133.02       40.54     54.14 o 
 -12   3   9       58.33       48.04     51.99 o 
 -11   3   9        1.86        6.24     50.68 o 
 -10   3   9      195.61      168.97     53.02 o 
  -9   3   9      570.05      541.46     57.71 o 
  -8   3   9      189.92      138.06     51.06 o 
  -7   3   9      326.00      285.45     53.29 o 
  -6   3   9      105.96      130.73     49.04 o 
  -5   3   9       98.13       28.14     51.19 o 
  -4   3   9       26.24        2.48     51.49 o 
  -3   3   9      385.82      544.17     52.81 o 
  -2   3   9      557.92      509.36     59.16 o 
  -1   3   9      192.00      136.02     54.24 o 
   0   3   9       75.32      128.13     78.21 o 
   1   3   9       16.66       30.69     48.49 o 
   2   3   9       65.53       74.23     52.03 o 
   3   3   9      186.80      226.12     55.82 o 
   4   3   9      282.48      305.49     58.64 o 
   5   3   9       54.82       61.50     56.34 o 
   6   3   9        9.29       36.77     53.54 o 
 -20   0  10       19.04       72.65     55.63 o 
 -19   0  10      443.47      411.59     60.43 o 
 -18   0  10      556.69      615.65     58.62 o 
 -17   0  10      491.83      539.66     57.27 o 
 -16   0  10       66.31       50.51     50.51 o 
 -15   0  10        1.50       24.08     45.97 o 
 -14   0  10      312.57      268.94     49.05 o 
 -13   0  10      615.09      661.30     52.35 o 
 -12   0  10     1855.58     1875.53     60.17 o 
 -11   0  10      795.74      905.54     55.58 o 
 -10   0  10     1355.97     1312.35     58.77 o 
  -9   0  10      103.90      126.17     43.23 o 
  -8   0  10      105.64      196.29     40.64 o 
  -7   0  10      607.14      646.71     50.03 o 
  -6   0  10      930.57     1090.27     54.26 o 
  -5   0  10     1734.90     1784.50     61.85 o 
  -4   0  10      617.00      704.51     49.08 o 
  -3   0  10      181.88      279.20     40.97 o 
  -2   0  10       91.15       74.70     42.48 o 
  -1   0  10       59.06       14.00     44.22 o 
   0   0  10      317.45      279.59     32.77 o 
   1   0  10     4735.08     4654.37     84.22 o 
   2   0  10     1043.99     1096.96     59.29 o 
   3   0  10      122.67       46.67     46.67 o 
   4   0  10       99.61      169.20     49.24 o 
   5   0  10      203.61      152.09     55.40 o 
   6   0  10      293.09      264.58     60.78 o 
   7   0  10      286.95      309.86     63.04 o 
   8   0  10      417.22      471.53     65.31 o 
   9   0  10       69.63      109.39     62.43 o 
  10   0  10       17.14       60.44     66.92 o 
 -19   1  10       69.19       16.53     59.09 o 
 -18   1  10       20.83       47.91     58.26 o 
 -17   1  10       54.22       97.48     54.88 o 
 -16   1  10      257.62      114.59     62.16 o 
 -15   1  10      934.35     1000.74     66.63 o 
 -14   1  10      509.75      585.86     60.26 o 
 -13   1  10      224.75      263.42     52.81 o 
 -12   1  10       21.72       70.81     47.32 o 
 -11   1  10        6.66        4.76     47.26 o 
 -10   1  10      494.33      554.73     53.32 o 
  -9   1  10      655.79      693.72     54.49 o 
  -8   1  10      735.28      724.07     54.75 o 
  -7   1  10      898.24      983.32     54.38 o 
  -6   1  10      102.42      126.81     44.17 o 
  -5   1  10        8.24       35.50     40.86 o 
  -4   1  10      366.02      412.86     48.17 o 
  -3   1  10      507.87      421.25     51.51 o 
  -2   1  10     1924.62     1887.70     62.61 o 
  -1   1  10      422.36      450.23     48.71 o 
   0   1  10      135.53      118.39     84.54 o 
   1   1  10        8.63       73.72     45.52 o 
   2   1  10       10.27       30.60     47.39 o 
   3   1  10      162.37      165.71     52.11 o 
   4   1  10      782.22      844.28     63.86 o 
   5   1  10      267.32      255.10     58.53 o 
   6   1  10        2.71       60.22     60.22 o 
   7   1  10       21.64       13.17     63.27 o 
   8   1  10       88.15      160.46     60.96 o 
   9   1  10      109.05       40.12     65.28 o 
  10   1  10       44.55       56.04     69.38 o 
 -18   2  10      121.18       52.37     59.66 o 
 -17   2  10       25.22       23.01     57.65 o 
 -16   2  10       11.26       93.49     53.80 o 
 -15   2  10       23.26        1.38     53.84 o 
 -14   2  10        0.43       21.37     54.06 o 
 -13   2  10       17.22        2.61     54.13 o 
 -12   2  10       22.80       14.29     53.79 o 
 -11   2  10       97.90      107.80     52.93 o 
 -10   2  10       35.33       21.47     49.15 o 
  -9   2  10       29.70       64.95     48.33 o 
  -8   2  10       34.78       16.11     50.00 o 
  -7   2  10      112.30      141.09     48.06 o 
  -6   2  10        6.90       20.71     46.96 o 
  -5   2  10      171.53      112.41     50.33 o 
  -4   2  10      334.32      308.92     53.97 o 
  -3   2  10       84.22       38.33     49.51 o 
  -2   2  10        0.01       11.33     49.94 o 
  -1   2  10        2.83       31.71     50.60 o 
   0   2  10       81.36       81.45     56.92 o 
   1   2  10       46.65       97.32     51.42 o 
   2   2  10       39.82       52.92     52.92 o 
   3   2  10        1.38       94.43     51.71 o 
   4   2  10        0.30       56.57     56.57 o 
   5   2  10        4.21       72.36     56.12 o 
   6   2  10       27.07       59.33     59.33 o 
   7   2  10       53.53      114.87     59.98 o 
   8   2  10        1.15       65.47     58.75 o 
 -14   3  10       19.16       50.66     50.66 o 
 -13   3  10        4.67       20.74     49.87 o 
 -12   3  10        4.38       52.21     52.21 o 
 -11   3  10        2.13       32.09     50.11 o 
 -10   3  10        3.42       25.89     48.96 o 
  -9   3  10       75.59       51.88     51.88 o 
  -8   3  10       15.69       24.64     50.64 o 
  -7   3  10        4.31       29.60     48.61 o 
  -6   3  10       51.12       22.25     49.91 o 
  -5   3  10        9.32       74.63     49.76 o 
  -4   3  10       66.78       48.90     52.03 o 
  -3   3  10       66.95      159.78     51.38 o 
  -2   3  10       47.53       74.54     52.19 o 
  -1   3  10        6.72        1.31     52.55 o 
   0   3  10        0.74        1.44     36.62 o 
   1   3  10        0.02       35.95     49.79 o 
   2   3  10       14.74       50.96     49.19 o 
   3   3  10        0.35       16.12     49.96 o 
 -19   1  11       44.70       10.66     58.21 o 
 -18   1  11        1.20       48.31     55.64 o 
 -17   1  11       52.25       14.80     56.58 o 
 -16   1  11       10.78       42.80     53.91 o 
 -15   1  11      135.17      194.80     57.16 o 
 -14   1  11      340.09      301.57     59.39 o 
 -13   1  11       60.08       56.99     54.62 o 
 -12   1  11       63.58      103.54     51.40 o 
 -11   1  11        0.29       10.12     49.55 o 
 -10   1  11      330.37      351.71     54.48 o 
  -9   1  11      230.62      271.46     52.60 o 
  -8   1  11      355.32      322.81     55.89 o 
  -7   1  11      344.02      299.84     52.29 o 
  -6   1  11       22.91       36.22     48.55 o 
  -5   1  11       73.43        1.26     49.77 o 
  -4   1  11       17.91       61.76     47.27 o 
  -3   1  11       93.38       82.85     48.80 o 
  -2   1  11       43.23       30.75     48.70 o 
  -1   1  11      467.40      370.07     55.70 o 
   0   1  11      163.72      184.62     36.85 o 
   1   1  11       76.73       40.14     51.17 o 
   2   1  11        0.96       73.06     53.12 o 
   3   1  11      163.53      268.86     54.71 o 
   4   1  11      149.92      129.12     57.82 o 
   5   1  11        6.28       43.22     57.13 o 
   6   1  11       63.47        1.46     61.53 o 
   7   1  11        0.32       61.01     61.01 o 
   8   1  11        8.32       57.52     62.17 o 
 -16   2  11      120.40      169.92     56.68 o 
 -15   2  11       28.69      107.33     53.28 o 
 -14   2  11        5.10       33.17     54.71 o 
 -13   2  11      168.30      260.59     56.12 o 
 -12   2  11      343.98      372.68     59.36 o 
 -11   2  11      446.86      533.09     59.75 o 
 -10   2  11      246.70      226.58     56.75 o 
  -9   2  11       55.53       10.32     53.92 o 
  -8   2  11        3.18       87.64     52.18 o 
  -7   2  11       93.08      160.74     52.35 o 
  -6   2  11      256.88      214.75     55.84 o 
  -5   2  11      586.18      524.74     57.77 o 
  -4   2  11      990.35      943.32     65.69 o 
  -3   2  11      103.15      146.22     53.89 o 
  -2   2  11      205.29      221.35     55.92 o 
  -1   2  11       75.72       66.64     54.43 o 
   0   2  11      254.04      243.42     40.48 o 
   1   2  11      287.99      438.35     55.83 o 
   2   2  11      161.16      141.43     56.99 o 
   3   2  11       83.35        0.00     56.22 o 
   4   2  11        6.78        8.44     57.52 o 
   5   2  11       13.45       65.36     55.44 o 
 -11   3  11        0.48       49.41     49.41 o 
 -10   3  11       20.96      135.84     48.45 o 
  -9   3  11      163.21      104.05     51.51 o 
  -8   3  11      227.82      153.37     51.09 o 
  -7   3  11      199.29      182.95     49.04 o 
  -6   3  11       74.04       64.04     49.90 o 
  -5   3  11       76.73       50.87     51.46 o 
  -4   3  11       32.71        1.21     52.67 o 
  -3   3  11       32.51       20.24     51.54 o 
  -2   3  11      248.93      155.20     55.03 o 
  -1   3  11      125.15      201.06     53.31 o 
   0   3  11       27.96       64.54     35.23 o 
 -18   0  12      274.62      287.30     53.54 o 
 -17   0  12      329.09      354.40     54.46 o 
 -16   0  12      217.33      296.26     53.88 o 
 -15   0  12       80.75      111.73     50.18 o 
 -14   0  12        7.68        3.69     49.77 o 
 -13   0  12      130.78      159.58     52.69 o 
 -12   0  12      590.65      640.34     58.05 o 
 -11   0  12      596.25      695.87     59.28 o 
 -10   0  12      664.01      726.71     61.19 o 
  -9   0  12      528.42      470.49     59.76 o 
  -8   0  12      151.86      170.52     53.47 o 
  -7   0  12      576.80      573.03     58.93 o 
  -6   0  12      366.62      494.84     56.69 o 
  -5   0  12      867.02      882.94     62.90 o 
  -4   0  12      364.41      303.62     58.14 o 
  -3   0  12       32.29       99.74     51.14 o 
  -2   0  12        5.56       24.91     49.51 o 
  -1   0  12      139.35      106.13     51.55 o 
   0   0  12      201.93      218.06     58.33 o 
   1   0  12      516.99      514.60     60.44 o 
   2   0  12      368.06      384.79     59.83 o 
   3   0  12        9.30       30.06     55.31 o 
   4   0  12       15.41       26.64     56.77 o 
   5   0  12      104.64       50.10     60.26 o 
   6   0  12      200.39      332.07     60.08 o 
 -17   1  12        0.36       37.94     54.67 o 
 -16   1  12       51.07       51.39     56.20 o 
 -15   1  12      232.40      235.60     57.48 o 
 -14   1  12      250.59      180.03     60.33 o 
 -13   1  12      222.93      285.35     57.24 o 
 -12   1  12      139.02      135.72     50.67 o 
 -11   1  12       40.86       35.42     54.81 o 
 -10   1  12      163.30       27.36     56.79 o 
  -9   1  12      148.14      193.40     52.77 o 
  -8   1  12      273.19      384.07     55.56 o 
  -7   1  12      398.88      442.37     56.99 o 
  -6   1  12      164.63       92.82     55.26 o 
  -5   1  12        0.31       53.54     53.54 o 
  -4   1  12       64.49        6.48     51.72 o 
  -3   1  12      143.89      220.04     53.25 o 
  -2   1  12      528.85      471.44     60.04 o 
  -1   1  12      379.76      370.43     57.95 o 
   0   1  12       16.84       68.52     37.27 o 
   1   1  12        6.18        2.75     54.35 o 
   2   1  12       47.54       89.03     55.11 o 
   3   1  12      131.06      101.94     58.23 o 
   4   1  12       80.51       30.16     60.02 o 
   5   1  12       79.81      178.59     57.73 o 
 -15   2  12       15.83       71.61     53.42 o 
 -14   2  12        9.01       55.04     55.04 o 
 -13   2  12       28.42       31.35     53.58 o 
 -12   2  12        0.47       19.66     54.86 o 
 -11   2  12       10.06       36.81     52.71 o 
 -10   2  12       68.33      142.18     52.61 o 
  -9   2  12        3.61        9.24     53.51 o 
  -8   2  12        0.57        9.20     52.02 o 
  -7   2  12        0.35      105.65     51.85 o 
  -6   2  12        9.69       14.58     53.89 o 
  -5   2  12       41.03      135.50     52.45 o 
  -4   2  12      154.85      117.41     55.30 o 
  -3   2  12        0.71       57.15     57.15 o 
  -2   2  12       18.09       39.15     55.22 o 
  -1   2  12        5.00       73.38     54.36 o 
   0   2  12        9.29        0.83     38.55 o 
   1   2  12        6.98       55.22     55.22 o 
   2   2  12        9.48        0.00     55.48 o 
   3   2  12       49.12      110.23     52.87 o 
 -15   1  13       58.89       23.22     55.17 o 
 -14   1  13       97.38      189.35     54.41 o 
 -13   1  13       88.24       51.34     54.95 o 
 -12   1  13       10.76       39.67     54.21 o 
 -11   1  13       14.97       25.27     55.55 o 
 -10   1  13       28.75       49.24     53.21 o 
  -9   1  13      195.42      222.26     57.38 o 
  -8   1  13      122.85      135.82     54.64 o 
  -7   1  13      219.65      238.62     57.29 o 
  -6   1  13       14.04      109.36     54.54 o 
  -5   1  13       22.34       28.06     56.27 o 
  -4   1  13        9.01       33.54     51.93 o 
  -3   1  13       58.87       22.84     56.42 o 
  -2   1  13      101.80      166.50     55.59 o 
  -1   1  13      157.17      130.82     57.51 o 
   0   1  13       42.07       81.13     53.64 o 
   1   1  13        9.87       23.48     56.57 o 
   2   1  13       20.10       40.39     57.03 o 
 -12   2  13      227.74      224.88     53.91 o 
 -11   2  13      156.40      138.72     55.42 o 
 -10   2  13      160.09      252.43     53.98 o 
  -9   2  13        9.84       18.26     54.89 o 
  -8   2  13        4.70       28.84     53.18 o 
  -7   2  13       31.78        3.90     54.73 o 
  -6   2  13      100.55      113.50     56.43 o 
  -5   2  13      113.64       68.76     55.77 o 
  -4   2  13      257.35      395.05     55.88 o 
  -3   2  13       53.72       82.27     54.76 o 
  -2   2  13       11.42       38.56     55.14 o 
  -1   2  13       13.85       26.53     53.67 o 
 -14   0  14        7.06       27.22     49.73 o 
 -13   0  14      110.13      180.76     52.57 o 
 -12   0  14       61.00       83.47     52.77 o 
 -11   0  14      262.81      226.18     57.53 o 
 -10   0  14      225.37      217.85     59.14 o 
  -9   0  14      200.83      251.02     58.07 o 
  -8   0  14        0.02       27.64     55.84 o 
  -7   0  14      167.04      188.27     56.45 o 
  -6   0  14       92.14      102.16     56.68 o 
  -5   0  14      166.99      180.45     57.08 o 
  -4   0  14      169.11      174.63     58.21 o 
  -3   0  14      240.42      233.65     57.78 o 
  -2   0  14       21.47       35.98     55.08 o 
  -1   0  14       88.47      102.76     56.53 o 
   0   0  14      137.31       97.21     39.42 o 
 -12   1  14       96.76      124.87     53.98 o 
 -11   1  14        3.21        0.00     55.40 o 
 -10   1  14      107.92      212.34     54.42 o 
  -9   1  14       61.98      213.54     52.07 o 
  -8   1  14      156.48       44.95     58.26 o 
  -7   1  14      108.30      126.07     55.98 o 
  -6   1  14       83.24       59.80     55.99 o 
  -5   1  14        0.03       14.71     55.63 o 
  -4   1  14       73.49      121.23     53.07 o 
  -3   1  14       63.18       79.92     53.94 o 
  -2   1  14       62.88       61.33     54.84 o 
  -1   1  14       37.92       27.97     55.70 o 
                                                 
